# Supplementary material for: Marine Sponge Endosymbionts: Structural and Functional Specificity of the Microbiome within Euryspongia arenaria Cells
Source: Microbiol Spectr. 2022 May 2;10(3):e02296-21. doi: 10.1128/spectrum.02296-21 (PMC9241883; doi:10.1128/spectrum.02296-21)
Supplement: SUPPLEMENTAL FILE 1 — Supplemental material. Download spectrum.02296-21-s001.xlsx, XLSX file, 1.4 MB [file spectrum.02296-21-s001.xlsx]

## Sheet: Unique 16S rRNA gene sequence 
Supplemental Dataset S1. OTU summary at the microbial family and genus levels reveal by amplicon sequencing using three primer sets for regions V1-V8 and rarefaction curves.
Taxon	Tissue	Cell fraction I	Cell fraction II	Bacteria fraction
seq1:unidentified_family	0.894897	0.979957	0.978284	0.957914
seq1: f__Phyllobacteriaceae; g__; s__	0.364261	0.206155	0.26975	0.364261
seq3: f__Endozoicimonaceae; g__; s__	0.0704173	0.179566	0.154745	0.0704173
seq2: f__Endozoicimonaceae; g__; s__	0.0570181	0.151757	0.116251	0.0570181
seq1: g__Arcobacter; s__	0.239794	0.142997	0.190226	0.239794
seq2: f__Phyllobacteriaceae; g__; s__	0.269349	0.126747	0.169011	0.269349
seq4: g__Synechococcus; s__	0.0443121	0.0801122	0.0733581	0.0443121
seq4: g__Arcobacter; s__	0.0960851	0.0635035	0.0650202	0.0960851
seq3: g__Arcobacter; s__	0.0996044	0.0624006	0.0649348	0.0996044
seq5: g__Synechococcus; s__	0.0261083	0.0470121	0.0400879	0.0261083
seq6: g__Synechococcus; s__	0.0183002	0.0401064	0.0266474	0.0183002
seq5: g__Phaeobacter; s__	0.0259453	0.032528	0.0304881	0.0259453
seq6: f__Rhodobacteraceae; g__; s__	0.0222071	0.031803	0.0312293	0.0222071
seq9: f__Endozoicimonaceae; g__; s__	0.0115076	0.0276963	0	0.0115076
seq8: g__Synechococcus; s__	0.0126313	0.0257502	0.0211113	0.0126313
seq7: g__Synechococcus; s__	0.0120403	0.0239862	0.018655	0.0120403
seq17: f__Endozoicimonaceae; g__; s__	0.00431046	0.017902	0.00911478	0.00431046
seq10: f__Flavobacteriaceae; g__; s__	0.0116764	0.0175686	0.0165432	0.0116764
seq10:unidentified_family	0.0101224	0.0172706	0.0143205	0.0101224
seq11: g__Synechococcus; s__	0.00919383	0.0172352	0.0157961	0.00919383
seq14: f__Endozoicimonaceae; g__; s__	0.00540172	0.0170557	0.0114842	0.00540172
seq8: f__Flavobacteriaceae; g__; s__	0.0098427	0.0167817	0.0164603	0.0098427
seq9: f__Flavobacteriaceae	0.0171054	0.0164914	0.0178453	0.0171054
seq16: f__Endozoicimonaceae; g__; s__	0.00238409	0.0164366	0.0108089	0.00238409
seq15: f__Endozoicimonaceae; g__; s__	0.00641113	0.0159785	0.0109719	0.00641113
seq13: f__Flavobacteriaceae; g__; s__	0.00864821	0.0149013	0.0134694	0.00864821
seq13: f__Coxiellaceae; g__; s__	0.00930995	0.0142364	0.0135889	0.00930995
seq16: f__; g__; s__	0.0070386	0.0142088	0.0111	0.0070386
seq12: f__Flavobacteriaceae; g__; s__	0.0104154	0.0130716	0.0148509	0.0104154
seq7: f__Vibrionaceae; g__; s__	0.0385759	0.012952	0.0210472	0.0385759
seq14: f__Flavobacteriaceae; g__; s__	0.00867064	0.0125539	0.0140461	0.00867064
seq18: f__Endozoicimonaceae; g__; s__	0.00441959	0.0124134	0.00973381	0.00441959
seq12: g__Amphritea; s__	0.0168053	0.0109515	0.0116977	0.0168053
seq25: f__Endozoicimonaceae; g__; s__	0.00170483	0.0107852	0.00689504	0.00170483
seq21: f__Legionellaceae; g__; s__	0.00605647	0.0100282	0.00751382	0.00605647
seq19: g__Spongiibacter; s__	0.00641113	0.00933573	0.00958439	0.00641113
seq17: f__Legionellaceae; g__; s__	0.00796473	0.00933276	0.00985789	0.00796473
seq11: f__Vibrionaceae; g__; s__	0.025599	0.00859937	0	0.025599
seq20: f__; g__; s__	0.00504788	0.00851309	0.00929093	0.00504788
seq28: g__Synechococcus; s__	0.00427538	0.0084268	0	0.00427538
seq23:unidentified_family	0.00570181	0.00830982	0.00668132	0.00570181
seq21: g__Spongiibacter; s__	0.0051278	0.00747771	0.0101505	0.0051278
seq19: f__; g__; s__	0.00603348	0.00742019	0.0100042	0.00603348
seq25: f__Rhodobacteraceae; g__; s__	0.00583822	0.00715568	0.00608363	0.00583822
seq20: f__; g__; s__	0.00842995	0.0069505	0.00875189	0.00842995
seq28: g__Synechococcus; s__	0.00439231	0.00643755	0.00409845	0.00439231
seq39: f__; g__; s__	0.00152776	0.00636061	0.00207057	0.00152776
seq40: f__Endozoicimonaceae; g__; s__	0	0.00628366	0.00318057	0
seq26: f__; g__; s__	0.00390124	0.00625801	0.00559267	0.00390124
seq24:unidentified_family	0.00714773	0.00602719	0.00612633	0.00714773
seq27: f__Coxiellaceae; g__; s__	0.0035193	0.00595024	0.00610498	0.0035193
seq23: f__Oceanospirillaceae; g__; s__	0.00689922	0.00565142	0.00682188	0.00689922
seq4: f__Endozoicimonaceae; g__; s__	0	0.00564664	0.00370558	0.00320393
seq30: g__Phaeobacter	0.00471491	0.00555076	0	0.00471491
seq26: f__; g__; s__	0.00363607	0.00553638	0.00693162	0.00363607
seq30: f__Flavobacteriaceae; g__; s__	0.00297367	0.00548859	0.00450402	0.00297367
seq31: g__Tenacibaculum; s__	0.00297367	0.00512952	0.00429056	0.00297367
seq24: f__Rhodobacteraceae; g__; s__	0.00748525	0.00507622	0.00641952	0.00748525
seq8: f__Phyllobacteriaceae; g__; s__	0	0.00498277	0	0
seq34: f__Flavobacteriaceae	0.00335561	0.00492434	0.00281768	0.00335561
seq22: g__Amphritea; s__	0.00929663	0.00475985	0.00676701	0.00929663
seq35: f__; g__; s__	0.00253717	0.00448833	0.00375691	0.00253717
seq22:unidentified_family	0.00892102	0.00443704	0.00781267	0.00892102
seq35: f__; g__; s__	0.00205112	0.00437158	0.00398705	0.00205112
seq31: f__; g__; s__	0.00242405	0.00408398	0.00460888	0.00242405
seq15: f__Vibrionaceae; g__; s__	0.0164755	0.00405522	0.00905317	0.0164755
seq39: f__; g__; s__	0.00186465	0.00405522	0.00268852	0.00186465
seq32:unidentified_family	0.0030828	0.00400103	0.00441864	0.0030828
seq49: f__; g__; s__	0.00152776	0.00394973	0.00177172	0.00152776
seq33: g__Tenacibaculum; s__	0.00300095	0.00374455	0.00411979	0.00300095
seq38: f__Flavobacteriaceae; g__; s__	0.00207339	0.00366761	0.00403441	0.00207339
seq47: f__Pirellulaceae; g__; s__	0.00301008	0.00365257	0	0.00301008
seq18: f__Vibrionaceae; g__; s__	0.0109215	0.00358067	0.00925435	0.0109215
seq50: f__Rhodobacteraceae; g__; s__	0.00250396	0.00358067	0	0.00250396
seq45:unidentified_family	0.00171873	0.00356502	0.00283903	0.00171873
seq34: g__Pseudoalteromonas; s__	0.00331642	0.00349439	0.00376758	0.00331642
seq32: g__Shewanella; s__	0.00326314	0.00346563	0.00411508	0.00326314
seq36: f__; g__; s__	0.00362843	0.00343678	0.00337268	0.00362843
seq36: f__Colwelliaceae; g__; s__	0.00282362	0.00335059	0.0040785	0.00282362
seq69: g__Amphritea; s__	0	0.00332183	0	0
seq42: f__; g__; s__	0.00237348	0.00330854	0.0035648	0.00237348
seq52: f__Flavobacteriaceae; g__; s__	0.00254392	0.00323555	0	0.00254392
seq29: g__Vibrio; s__fortis	0.00687491	0.0032316	0.00403441	0.00687491
seq40:unidentified_family	0.00218431	0.00313489	0.00336522	0.00218431
seq37: g__Tenacibaculum; s__	0.00277034	0.00312051	0.00318233	0.00277034
seq74: g__Synechococcus; s__	0	0.00310613	0	0
seq53: g__Tenacibaculum; s__	0.00251728	0.00309175	0	0.00251728
seq44: g__Shewanella; s__	0.00261902	0.00307771	0.00254018	0.00261902
seq37: g__Phaeobacter	0.00272814	0.00305206	0.00431191	0.00272814
seq33: g__Sediminicola; s__	0.00346293	0.00304861	0.0042431	0.00346293
seq41: g__Polaribacter; s__	0.00354658	0.00292383	0.00296711	0.00354658
seq56: f__Endozoicimonaceae; g__; s__	0.00102556	0.00291918	0.00181063	0.00102556
seq57: f__Hyphomicrobiaceae; g__; s__	0	0.00278976	0.00327377	0
seq3: g__Synechococcus; s__	0.0210887	0.00277484	0.00234606	0.00241608
seq47: f__Colwelliaceae; g__; s__	0.0023462	0.00276994	0.00234807	0.0023462
seq48: f__Flavobacteriaceae; g__; s__	0.00220979	0.00274429	0.0024548	0.00220979
seq53: f__Rhodobacteraceae; g__; s__	0.00158232	0.00271865	0.00224134	0.00158232
seq44: g__Tenacibaculum; s__	0.0023175	0.0026891	0.00285312	0.0023175
seq52:unidentified_family	0.00218251	0.00266735	0.00192115	0.00218251
seq84: f__Endozoicimonaceae; g__; s__	0	0.00266735	0	0
seq49: f__Flavobacteriaceae; g__; s__	0.00159827	0.00264596	0.00296285	0.00159827
seq60: f__Endozoicimonaceae; g__; s__	0	0.0026417	0.00132346	0
seq46: g__Amphritea; s__	0.00259173	0.00253911	0.00292441	0.00259173
seq59: f__Legionellaceae; g__; s__	0	0.00253092	0.00323719	0
seq29: f__Pseudoalteromonadaceae; g__; s__	0.00451512	0.00251654	0.00473691	0.00451512
seq87: f__; g__; s__	0	0.00248782	0	0
seq43: f__Flavobacteriaceae; g__; s__	0.00294349	0.00238712	0.00261536	0.00294349
seq55:unidentified_family	0.00138517	0.00238712	0.00213984	0.00138517
seq7: f__Rhodobacteraceae	0	0.00237204	0	0.00286628
seq43: g__Marinomonas; s__	0.00319192	0.00235958	0.00320191	0.00319192
seq66: f__Rhodobacteraceae; g__; s__	0.00146508	0.00224331	0	0.00146508
seq58: f__Rhodobacteraceae; g__; s__	0.0028103	0.00212827	0	0.0028103
seq6: g__Arcobacter; s__	0	0.00204383	0.00236411	0.0060777
seq62: f__Flavobacteriaceae	0.0020378	0.00201323	0	0.0020378
seq57: f__Rhodobacteraceae; g__; s__	0	0.00200051	0.00294576	0
seq102: f__Rhodobacteraceae	0	0.00197487	0	0
seq58: f__Endozoicimonaceae; g__; s__	0.00114582	0.00189792	0.00175038	0.00114582
seq51: g__Amphritea; s__	0.00253717	0.00187227	0.00247615	0.00253717
seq42: g__Amphritea; s__	0.00303672	0.00186943	0.00320061	0.00303672
seq64: g__Phaeobacter	0	0.00184663	0.00151557	0
seq72: g__Marinicella; s__	0	0.00179533	0.00117403	0
seq77: g__Marinicella; s__	0	0.00178315	0.00155458	0
seq54: g__Sediminicola; s__	0.00256445	0.00176968	0.00213461	0.00256445
seq56: f__; g__; s__	0.00207339	0.00176968	0.00168634	0.00207339
seq38: f__Pseudoalteromonadaceae	0.00331642	0.00175439	0.00385903	0.00331642
seq68: f__Hyphomicrobiaceae; g__; s__	0	0.00174404	0.00145153	0
seq48: f__Oceanospirillaceae; g__; s__	0.00287689	0.00168248	0.00248733	0.00287689
seq63: g__Photobacterium; s__	0.000998921	0.00168248	0.00184721	0.000998921
seq65: g__Ruegeria; s__	0.00219763	0.00165372	0	0.00219763
seq100: f__Rhodobacteraceae; g__; s__	0	0.00163934	0	0
seq64: f__Legionellaceae; g__; s__	0.00106552	0.00162496	0.00159116	0.00106552
seq67:unidentified_family	0.00201882	0.0016158	0	0.00201882
seq78: f__Rhodobacteraceae; g__; s__	0.00130526	0.00158182	0	0.00130526
seq51: g__Marinomonas; s__	0.00249064	0.00155306	0.00245076	0.00249064
seq89: g__Phaeobacter; s__	0	0.00153886	0.000704421	0
seq93: g__Alcanivorax; s__	0.000818442	0.00153886	0	0.000818442
seq86: f__Pirellulaceae; g__; s__	0.000799137	0.00153868	0	0.000799137
seq59: f__Rhodobacteraceae; g__; s__	0.00106397	0.00151321	0.00157961	0.00106397
seq60: f__; g__; s__	0.00114543	0.00150992	0.0023776	0.00114543
seq45: f__Hyphomicrobiaceae; g__; s__	0.00319655	0.00148116	0.00279825	0.00319655
seq84:unidentified_family	0.000958964	0.00148116	0	0.000958964
seq50: f__Flavobacteriaceae; g__; s__	0.00311008	0.00146191	0.00241211	0.00311008
seq61: f__Alteromonadaceae	0.00121202	0.00143802	0.00190208	0.00121202
seq70: f__Flavobacteriaceae; g__; s__	0.00163823	0.00143802	0	0.00163823
seq62: f__Phyllobacteriaceae; g__; s__	0.00111854	0.00138497	0.00104596	0.00111854
seq72: f__Coxiellaceae; g__; s__	0.000719223	0.00135174	0.00131682	0.000719223
seq79: g__Thalassomonas; s__	0.00139849	0.00132298	0	0.00139849
seq88:unidentified_family	0.000879051	0.00129422	0	0.000879051
seq71: f__; g__; s__	0.000845724	0.00125673	0.00098192	0.000845724
seq88: f__Rhodospirillaceae; g__; s__	0.000545628	0.00125673	0.000554998	0.000545628
seq118: f__; g__; s__	0	0.0012367	0	0
seq73: g__Tenacibaculum; s__	0.000545628	0.00123108	0.00121673	0.000545628
seq119: g__Tenacibaculum; s__	0	0.00122232	0	0
seq68: f__; g__; s__	0.000652628	0.00120794	0.00184721	0.000652628
seq90: g__Synechococcus; s__	0	0.00117979	0.000960574	0
seq94: f__; g__; s__	0.000654754	0.00117979	0.000405576	0.000654754
seq73: f__; g__; s__	0.000745861	0.00117918	0.00142656	0.000745861
seq135: g__Photobacterium; s__	0	0.00115414	0	0
seq78: g__Alcanivorax; s__	0.000409221	0.00115414	0.00113134	0.000409221
seq79: f__; g__; s__	0.000736598	0.00115414	0.000811151	0.000736598
seq46: f__Pseudoalteromonadaceae; g__; s__	0.00309	0.00115042	0.00323719	0.00309
seq82: f__; g__; s__	0.000586034	0.00113604	0.00115222	0.000586034
seq100: f__Endozoicimonaceae; g__; s__	0	0.00112849	0.000811151	0
seq66: g__Tenacibaculum; s__	0.000954849	0.00110285	0.00125942	0.000954849
seq82: f__Flavobacteriaceae; g__; s__	0.000845724	0.00110285	0.000683075	0.000845724
seq55: f__Vibrionaceae; g__; s__	0.00311008	0.0010772	0.00213461	0.00311008
seq77: f__Pelagibacteraceae; g__; s__	0.000709317	0.0010772	0.000960574	0.000709317
seq91: g__Pseudoalteromonas; s__	0.00102556	0.00106414	0	0.00102556
seq80:unidentified_family	0.000791161	0.00105155	0.000832497	0.000791161
seq83: f__Oceanospirillaceae	0.000900286	0.00105155	0.000640383	0.000900286
seq85: f__HOC21; g__; s__	0.00130526	0.001021	0	0.00130526
seq131: f__Rhodospirillaceae; g__; s__	0	0.00100661	0	0
seq54: g__Vibrio	0.00282362	0.00100661	0.00195695	0.00282362
seq86: f__Flavobacteriaceae; g__; s__	0.000518347	0.00100026	0.000853843	0.000518347
seq102: f__Coxiellaceae; g__; s__	0.000586034	0.000977854	0	0.000586034
seq71: f__Coxiellaceae; g__; s__	0.000865732	0.000977854	0.00159116	0.000865732
seq65: f__Hyphomicrobiaceae; g__; s__	0.00163688	0.000974609	0.000896536	0.00163688
seq76: f__Flavobacteriaceae; g__; s__	0.00103669	0.000974609	0.000811151	0.00103669
seq113: g__Alcanivorax; s__	0.000332974	0.000963474	0	0.000332974
seq133: f__Rhodobacteraceae	0	0.000963474	0	0
seq94: g__Tenacibaculum; s__	0.00103888	0.000949094	0	0.00103888
seq103: g__Tenacibaculum; s__	0.00103669	0.000948961	0	0.00103669
seq74: f__Flavobacteriaceae; g__; s__	0.000873005	0.000948961	0.00117403	0.000873005
seq110: f__Hyphomonadaceae; g__; s__	0.000452844	0.000920334	0	0.000452844
seq140: f__Legionellaceae	0	0.000877193	0	0
seq141: f__; g__; s__	0	0.000862813	0	0
seq145: g__Marinicella; s__	0	0.000848433	0	0
seq153: f__Alteromonadaceae	0	0.000846371	0	0
seq61: f__Flavobacteriaceae; g__; s__	0.00141863	0.000846371	0.00160096	0.00141863
seq85: g__Alcanivorax; s__	0.000954849	0.000820723	0.000725767	0.000954849
seq92: f__Coxiellaceae; g__; s__	0.000627472	0.000820723	0.000768459	0.000627472
seq13: g__Synechococcus; s__	0	0.000813057	0.000655694	0.000765341
seq108: f__Legionellaceae; g__; s__	0	0.000805292	0.000804726	0
seq120: g__Pseudoalteromonas; s__	0	0.000795076	0.000469614	0
seq112: f__Flavobacteriaceae; g__; s__	0	0.000776531	0.00071328	0
seq90: f__; g__; s__	0.000665947	0.000776531	0.000859594	0.000665947
seq123: f__Legionellaceae; g__; s__	0	0.000769428	0.000448268	0
seq107: f__Pelagibacteraceae; g__; s__	0.000625991	0.000762151	0	0.000625991
seq111: g__Polaribacter; s__	0.000599353	0.000762151	0	0.000599353
seq121: f__Flavobacteriaceae	0	0.00074378	0.00049096	0
seq99: g__Marinomonas; s__	0.000932326	0.000719011	0	0.000932326
seq163:unidentified_family	0	0.000718133	0	0
seq81: f__; g__; s__	0.000709317	0.000718133	0.00115269	0.000709317
seq92: f__Flavobacteriaceae; g__; s__	0.000665947	0.00070463	0.000914461	0.000665947
seq101:unidentified_family	0.000463784	0.000692485	0.000789805	0.000463784
seq105: g__Winogradskyella; s__	0	0.000692485	0.000832497	0
seq119: f__Rhodobacteraceae	0	0.000692485	0.000554998	0
seq93: f__; g__; s__	0.000705904	0.00069025	0.000841304	0.000705904
seq138: f__; g__; s__	0	0.000679676	0.00054711	0
seq124: g__Spongiibacter; s__	0.000399568	0.00067587	0	0.000399568
seq75: g__Alcanivorax; s__	0.000705904	0.00067587	0.00204839	0.000705904
seq98: f__; g__; s__	0.000625991	0.00067587	0.000749858	0.000625991
seq127:unidentified_family	0.000300095	0.000666838	0.000256153	0.000300095
seq134: f__; g__; s__	0	0.000666838	0.000405576	0
seq168: f__Legionellaceae; g__; s__	0	0.000666838	0	0
seq169: f__Piscirickettsiaceae; g__; s__	0	0.000666838	0	0
seq170: f__; g__; s__	0	0.000666838	0	0
seq128:unidentified_family	0.000359612	0.00066149	0	0.000359612
seq153: f__Phyllobacteriaceae; g__; s__	0	0.00066149	0	0
seq154: g__Tenacibaculum; s__	0	0.00066149	0	0
seq81: f__Flavobacteriaceae; g__; s__	0.00141181	0.00066149	0.000804726	0.00141181
seq89: f__Oceanospirillaceae; g__; s__	0.00075918	0.00064711	0.000969329	0.00075918
seq122: f__Rhodobacteraceae	0	0.00064119	0.000576344	0
seq172: f__Flavobacteriaceae	0	0.00064119	0	0
seq69: f__Hyphomicrobiaceae; g__; s__	0.00158232	0.00064119	0.00108865	0.00158232
seq136: f__Coxiellaceae; g__; s__	0.000293017	0.000618349	0	0.000293017
seq156: f__Flavobacteriaceae; g__; s__	0	0.000618349	0	0
seq104: f__Coxiellaceae; g__; s__	0.000463784	0.000615542	0.000533652	0.000463784
seq95: g__Spongiibacter; s__	0.00103669	0.000615542	0.000554998	0.00103669
seq132: g__Methylophaga; s__	0	0.000589589	0.000493809	0
seq159: f__Rhodobacteraceae; g__; s__	0	0.000575209	0	0
seq160: f__; g__; s__	0	0.000575209	0	0
seq115: f__Aeromonadaceae; g__; s__	0.000300095	0.000564247	0.000448268	0.000300095
seq131: f__Flavobacteriaceae; g__; s__	0	0.000564247	0.000512306	0
seq180: f__Rickettsiaceae; g__; s__	0	0.000564247	0	0
seq162: f__Flavobacteriaceae; g__; s__	0	0.000560828	0	0
seq166: f__Legionellaceae; g__; s__	0	0.000560828	0	0
seq106: f__Flavobacteriaceae; g__; s__	0.00038625	0.000546448	0.000694991	0.00038625
seq167: f__; g__; s__	0	0.000546448	0	0
seq168:unidentified_family	0	0.000546448	0	0
seq105: f__Rhodobacteraceae; g__; s__	0.000905689	0.000532068	0	0.000905689
seq171: f__Endozoicimonaceae; g__; s__	0	0.000517688	0	0
seq106: g__Vibrio	0	0.000512952	0.000960574	0
seq126: f__NS11-12; g__; s__	0.000546077	0.000488927	0	0.000546077
seq186: f__Rhodobacteraceae; g__; s__	0	0.000487304	0	0
seq188: f__Alteromonadaceae; g__; s__	0	0.000487304	0	0
seq144: g__Alcanivorax; s__	0.000359612	0.000474547	0	0.000359612
seq19: f__Rhodobacteraceae	0	0.000469932	0	0.000862884
seq118: f__Pirellulaceae; g__; s__	0	0.000461657	0.000768459	0
seq144: g__Arcobacter; s__	0.000491065	0.000461657	0	0.000491065
seq149: g__Marinicella; s__	0	0.000461657	0.000341537	0
seq114: f__; g__; s__	0	0.000460167	0.00107906	0
seq176: f__Hyphomicrobiaceae; g__; s__	0	0.000445787	0	0
seq177: f__Kordiimonadaceae; g__; s__	0	0.000445787	0	0
seq31: f__Endozoicimonaceae; g__; s__	0	0.000440095	0	0
seq113: f__Flavobacteriaceae; g__; s__	0.00057291	0.000436009	0.000405576	0.00057291
seq140: f__Flavobacteriaceae	0	0.000436009	0.000512306	0
seq150: f__; g__; s__	0	0.000436009	0.000362883	0
seq194:unidentified_family	0	0.000436009	0	0
seq195: f__Flavobacteriaceae; g__; s__	0	0.000436009	0	0
seq75: g__Shewanella; s__	0.00210067	0.000436009	0.000619036	0.00210067
seq178: f__Legionellaceae; g__; s__	0	0.000431406	0	0
seq180: f__Flavobacteriaceae; g__; s__	0	0.000431406	0	0
seq181: g__Pseudoalteromonas; s__	0	0.000431406	0	0
seq134: f__; g__; s__	0	0.000417026	0.000694991	0
seq183: f__Pirellulaceae; g__; s__	0	0.000417026	0	0
seq184: f__Coxiellaceae; g__; s__	0	0.000417026	0	0
seq185: f__; g__; s__	0	0.000417026	0	0
seq165: g__Aquicella; s__	0	0.000410362	0.000234807	0
seq200: g__Planctomyces; s__	0	0.000410362	0	0
seq201: g__Pseudoalteromonas; s__	0	0.000410362	0	0
seq97: f__Oceanospirillaceae; g__; s__	0.000518347	0.000410362	0.0010673	0.000518347
seq116: f__Verrucomicrobiaceae; g__; s__	0.00038625	0.000402646	0.000585255	0.00038625
seq187: f__Rickettsiaceae; g__; s__	0	0.000388266	0	0
seq188: f__Flavobacteriaceae; g__; s__	0	0.000388266	0	0
seq167: f__Flavobacteriaceae; g__; s__	0	0.000384714	0.000256153	0
seq202: f__; g__; s__	0	0.000384714	0	0
seq207: f__; g__; s__	0	0.000384714	0	0
seq117:unidentified_family	0.00038625	0.000359505	0.000640123	0.00038625
seq130: f__Flavobacteriaceae; g__; s__	0.000239741	0.000359505	0.000530388	0.000239741
seq189: g__Nitrosopumilus; s__	0	0.000359505	0	0
seq190: f__Coxiellaceae; g__; s__	0	0.000359505	0	0
seq111: f__; g__; s__	0.000327377	0.000359066	0.000725767	0.000327377
seq114:unidentified_family	0.000463784	0.000359066	0.000533652	0.000463784
seq213: f__Erythrobacteraceae	0	0.000359066	0	0
seq214: f__Verrucomicrobiaceae; g__; s__	0	0.000359066	0	0
seq157: f__Francisellaceae	0.000226422	0.000345125	0	0.000226422
seq192: f__Flavobacteriaceae; g__; s__	0	0.000345125	0	0
seq193: f__; g__; s__	0	0.000345125	0	0
seq194: f__; g__; s__	0	0.000345125	0	0
seq116: f__Flavobacteriaceae; g__; s__	0.000354658	0.000333419	0.00059769	0.000354658
seq129: g__Flavobacterium; s__	0.000518347	0.000333419	0.000320191	0.000518347
seq160: f__Flavobacteriaceae	0.000463784	0.000333419	0	0.000463784
seq162: f__NS11-12; g__; s__	0	0.000333419	0.000341537	0
seq217: f__; g__; s__	0	0.000333419	0	0
seq125:unidentified_family	0.000332974	0.000330745	0.000512098	0.000332974
seq155: f__; g__; s__	0.000279698	0.000330745	0	0.000279698
seq120: f__Methylophilaceae; g__; s__	0.000412887	0.000316365	0.000566966	0.000412887
seq149: g__Arcobacter; s__	0.000412887	0.000316365	0	0.000412887
seq197: f__Nitrospiraceae; g__; s__	0	0.000316365	0	0
seq198: f__Rhodobacteraceae; g__; s__	0	0.000316365	0	0
seq35: f__Alteromonadaceae	0	0.000313288	0	0
seq148: f__Rhodobacteraceae; g__; s__	0	0.000307771	0.000469614	0
seq177: f__Coxiellaceae; g__; s__	0	0.000307771	0.000234807	0
seq226: f__Legionellaceae; g__; s__	0	0.000307771	0	0
seq229: f__; g__; s__	0	0.000307771	0	0
seq201: f__HTCC2089; g__; s__	0	0.000287604	0	0
seq234: f__Cryomorphaceae; g__; s__	0	0.000282124	0	0
seq203: g__Rickettsiella; s__	0	0.000258844	0	0
seq204: f__Phyllobacteriaceae; g__; s__	0	0.000258844	0	0
seq206: f__Saprospiraceae; g__; s__	0	0.000244464	0	0
seq207: f__; g__; s__	0	0.000244464	0	0
seq208: f__Legionellaceae; g__; s__	0	0.000230083	0	0
seq174: g__Kordia; s__	0.000226422	0.000215703	0	0.000226422
seq209: f__; g__; s__	0	0.000215703	0	0
seq211:unidentified_family	0	0.000215703	0	0
seq213:unidentified_family	0	0.000201323	0	0
seq166: f__; g__Candidatus Entotheonella; s__	0	0.000192342	0.000200003	0
seq215: g__Reichenbachiella; s__	0	0.000186943	0	0
seq39:unidentified_family	0	0.000186481	0	0
seq217: f__; g__; s__	0	0.000172563	0	0
seq218: g__Tenacibaculum; s__	0	0.000172563	0	0
seq219: f__HTCC2188; g__; s__	0	0.000158182	0	0
seq220:unidentified_family	0	0.000158182	0	0
seq10: f__Flavobacteriaceae; g__; s__	0	0	0.00114897	0.00191335
seq101: g__Shewanella; s__	0.00150504	0	0	0.00150504
seq103: f__Vibrionaceae; g__; s__	0.00146508	0	0	0.00146508
seq104: f__Rhodospirillaceae; g__; s__	0.00142513	0	0	0.00142513
seq107: g__Photobacterium; s__	0.000763879	0	0.000789805	0.000763879
seq108:unidentified_family	0.000627472	0	0.000875189	0.000627472
seq109: f__HOC21; g__; s__	0	0	0.00182892	0
seq109: g__Vibrio; s__fortis	0.00120038	0	0.000426922	0.00120038
seq11: f__Flavobacteriaceae; g__; s__	0	0	0.00118506	0.00162072
seq110: f__Flavobacteriaceae; g__; s__	0.000709317	0	0.000789805	0.000709317
seq112: g__Vibrio	0.0016096	0	0	0.0016096
seq115: g__Pseudoalteromonas; s__	0	0	0.00162774	0
seq117: f__Rhodobacteraceae; g__; s__	0.0014732	0	0	0.0014732
seq12: f__Endozoicimonaceae; g__; s__	0.00413562	0	0	0
seq121: f__Rhodobacteraceae; g__; s__	0.00110547	0	0	0.00110547
seq122: g__Agarivorans; s__	0.00110547	0	0	0.00110547
seq123: g__Tenacibaculum; s__	0.00103888	0	0	0.00103888
seq124: g__Phaeobacter; s__	0.000791161	0	0.000469614	0.000791161
seq125: f__Coxiellaceae; g__; s__	0.000845724	0	0.000405576	0.000845724
seq126: g__Vibrio; s__	0.000627472	0	0.000576344	0.000627472
seq127: f__Flavobacteriaceae; g__; s__	0	0	0.00137169	0
seq128: g__Agarivorans; s__	0.000763879	0	0.000448268	0.000763879
seq129: g__Alteromonas; s__	0.00050612	0	0.000621834	0.00050612
seq130: f__Flavobacteriaceae; g__; s__	0.000327377	0	0.000725767	0.000327377
seq132: f__Rhodobacteraceae; g__; s__	0.000818442	0	0.000341537	0.000818442
seq133: f__; g__; s__	0	0	0.00098192	0
seq135: f__Flavobacteriaceae; g__; s__	0	0	0.00122538	0
seq136: f__; g__; s__	0.00057291	0	0.00049096	0.00057291
seq137: f__Rhodobacteraceae; g__; s__	0	0	0.000939228	0
seq137: g__Marinicella; s__	0.000852413	0	0	0.000852413
seq138: f__Flavobacteriaceae; g__; s__	0.000839094	0	0	0.000839094
seq139: f__Endozoicimonaceae; g__; s__	0	0	0.000875189	0
seq139: g__Vibrio; s__	0.000839094	0	0	0.000839094
seq14: f__Rhodobacteraceae; g__; s__	0.00277377	0	0	0
seq141: g__Arcobacter; s__	0.00038194	0	0.000576344	0.00038194
seq142: f__Rhodobacteraceae; g__; s__	0.00103669	0	0	0.00103669
seq142: g__Tenacibaculum; s__	0.000799137	0	0	0.000799137
seq143: f__; g__; s__	0.00057291	0	0.000341537	0.00057291
seq143: f__Rhodobacteraceae; g__; s__	0.000799137	0	0	0.000799137
seq145: f__Rhodospirillaceae; g__; s__	0.00038194	0	0.000469614	0.00038194
seq146: f__; g__; s__	0.000600191	0	0.000277499	0.000600191
seq146: f__Rhodobacteraceae	0.000745861	0	0	0.000745861
seq147: f__Rhodobacteraceae; g__; s__	0.000463784	0	0.00038423	0.000463784
seq147: g__Vibrio; s__	0.000719223	0	0	0.000719223
seq148: g__Tenacibaculum; s__	0.000719223	0	0	0.000719223
seq15: g__Vibrio	0	0	0	0.00187583
seq150: f__Coxiellaceae; g__; s__	0	0	0.000969329	0
seq151: f__Legionellaceae; g__; s__	0.000359612	0	0.000457231	0.000359612
seq151:unidentified_family	0.00057291	0	0.000277499	0.00057291
seq152: f__Rhodobacteraceae; g__; s__	0.000679266	0	0	0.000679266
seq152: g__Tenacibaculum; s__	0	0	0.000704421	0
seq154: g__Kordia; s__	0.000409221	0	0.000362883	0.000409221
seq155: f__; g__; s__	0.000409221	0	0.000362883	0.000409221
seq156: f__Flavobacteriaceae; g__; s__	0	0	0.000661729	0
seq157: f__; g__; s__	0	0	0.000661729	0
seq158: f__Hyphomicrobiaceae; g__; s__	0.000532758	0	0	0.000532758
seq158: f__Hyphomicrobiaceae; g__; s__	0	0	0.000661729	0
seq159: f__Hyphomicrobiaceae; g__; s__	0.000436503	0	0.000320191	0.000436503
seq16: f__Flavobacteriaceae; g__; s__	0.00244332	0	0	0
seq161: f__Endozoicimonaceae; g__; s__	0	0	0.000619036	0
seq161: f__Saprospiraceae; g__; s__	0	0	0.000731569	0
seq163: f__Flavobacteriaceae; g__; s__	0.000519439	0	0	0.000519439
seq164: f__; g__; s__	0.000159827	0	0.000493809	0.000159827
seq164: f__Oceanospirillaceae	0	0	0.00059769	0
seq165: g__Aquimarina; s__	0.000519439	0	0	0.000519439
seq169: f__; g__; s__	0.000226422	0	0.000384074	0.000226422
seq17: f__Flavobacteriaceae	0	0	0.00076999	0.000675301
seq170: g__Marinicella; s__	0	0	0.000676701	0
seq171: f__Rhodobacteraceae; g__; s__	0	0	0.000533652	0
seq172: g__Pseudoalteromonas	0	0	0.000640123	0
seq173: f__; g__; s__	0.000439525	0	0	0.000439525
seq173: g__Methylophaga; s__	0	0	0.000512306	0
seq174: f__Legionellaceae; g__; s__	0	0	0.000512306	0
seq175: g__Prosthecochloris; s__	0.000327377	0	0.000234807	0.000327377
seq175: g__Rubritalea; s__	0.000412887	0	0	0.000412887
seq176: f__; g__; s__	0	0	0.00049096	0
seq178: f__Erythrobacteraceae; g__; s__	0	0	0.000469614	0
seq179: f__Coxiellaceae; g__; s__	0.000399568	0	0	0.000399568
seq179: f__Coxiellaceae; g__; s__	0	0	0.000469614	0
seq18: g__Bdellovibrio; s__	0.00186253	0	0	0
seq181: f__; g__; s__	0	0	0.000448268	0
seq182: f__Coxiellaceae; g__; s__	0	0	0.000548677	0
seq182: f__Desulfovibrionaceae; g__; s__	0	0	0.000448268	0
seq183: g__Marivita; s__	0	0	0.000426922	0
seq184: f__; g__; s__	0	0	0.000426922	0
seq185: f__Flavobacteriaceae	0	0	0.000426922	0
seq186: f__Hyphomonadaceae; g__; s__	0	0	0.000493809	0
seq187: f__Coxiellaceae; g__; s__	0	0	0.000405576	0
seq189:unidentified_family	0	0	0.00038423	0
seq190: f__Colwelliaceae; g__; s__	0	0	0.00038423	0
seq191: f__Rhodobacteraceae; g__; s__	0	0	0.00038423	0
seq191: g__Phaeobacter; s__	0	0	0.000457231	0
seq192: f__; g__; s__	0.000463784	0	0	0.000463784
seq193: f__; g__; s__	0.000463784	0	0	0.000463784
seq195: f__Legionellaceae; g__; s__	0.000306336	0	0	0.000306336
seq196: g__Winogradskyella; s__	0	0	0.000341537	0
seq196:unidentified_family	0	0	0.000402363	0
seq197: g__Anaerospora; s__hongkongensis	0	0	0.000341537	0
seq198: g__Clostridium; s__	0	0	0.000341537	0
seq199: f__; g__; s__	0.000279698	0	0	0.000279698
seq199: f__Flavobacteriaceae; g__; s__	0	0	0.000341537	0
seq2: f__Phyllobacteriaceae; g__; s__	0.0464331	0	0.0060757	0.0172052
seq20: f__Flavobacteriaceae; g__; s__	0.00146199	0	0	0
seq200: f__Oceanospirillaceae; g__; s__	0.000266379	0	0	0.000266379
seq202: f__SUP05; g__; s__	0	0	0.000347495	0
seq203: g__Photobacterium; s__rosenbergii	0	0	0.000320191	0
seq204: f__Hyphomonadaceae; g__; s__	0	0	0.000320191	0
seq205: f__; g__; s__	0.000409221	0	0	0.000409221
seq205: f__Saprospiraceae; g__; s__	0.000239741	0	0	0.000239741
seq206: f__; g__; s__	0.000409221	0	0	0.000409221
seq208: f__; g__; s__	0	0	0.000320191	0
seq209: f__Flavobacteriaceae; g__; s__	0	0	0.000320191	0
seq21: g__Synechococcus; s__	0.0013218	0	0	0
seq210: f__; g__; s__	0.000199784	0	0	0.000199784
seq210: f__Pelagibacteraceae; g__; s__	0	0	0.000320191	0
seq211: f__; g__; s__	0	0	0.000320191	0
seq212: f__Coxiellaceae; g__; s__	0.000186465	0	0	0.000186465
seq212: g__Pseudoalteromonas; s__	0	0	0.000298845	0
seq214:unidentified_family	0.000186465	0	0	0.000186465
seq215: f__Hyphomicrobiaceae; g__; s__	0.00038194	0	0	0.00038194
seq216: f__; g__; s__	0.000159827	0	0	0.000159827
seq216: f__Alteromonadaceae; g__; s__	0	0	0.000277499	0
seq218: f__Flavobacteriaceae; g__; s__	0	0	0.000277499	0
seq219: g__Shewanella; s__	0	0	0.000277499	0
seq22: f__Rhodobacteraceae; g__; s__	0.00119162	0	0	0
seq220: f__Rhodobacteraceae; g__; s__	0	0	0.000277499	0
seq221: f__Saprospiraceae; g__; s__	0	0	0.000277499	0
seq222: f__; g__; s__	0	0	0.000277499	0
seq223:unidentified_family	0	0	0.000277499	0
seq224: g__Aquicella; s__	0	0	0.000277499	0
seq225: f__; g__; s__	0.000354658	0	0	0.000354658
seq227:unidentified_family	0	0	0.000256153	0
seq228: f__; g__; s__	0	0	0.000256153	0
seq23: f__Endozoicimonaceae; g__; s__	0	0	0.000360933	0.000420187
seq230: f__Flavobacteriaceae	0	0	0.000256153	0
seq231: g__Phaeobacter	0.000327377	0	0	0.000327377
seq232: f__; g__; s__	0.000327377	0	0	0.000327377
seq233: g__Legionella; s__	0.000327377	0	0	0.000327377
seq235: f__Phyllobacteriaceae; g__; s__	0	0	0.000234807	0
seq236:unidentified_family	0	0	0.000234807	0
seq237:unidentified_family	0	0	0.000234807	0
seq24: f__; g__; s__	0	0	0.000697803	0
seq25: f__Pirellulaceae; g__; s__	0.00114155	0	0	0
seq26: g__Tenacibaculum; s__	0	0	0.000595539	0
seq27: f__Vibrionaceae; g__; s__	0	0	0.0170638	0
seq27: g__Polaribacter; s__	0	0	0	0.000690307
seq28: g__Polaribacter; s__	0	0	0.000475228	0
seq29: f__Legionellaceae; g__; s__	0	0	0	0.00056275
seq30: f__Endozoicimonaceae; g__; s__	0	0	0.00039101	0
seq32: g__Spongiibacter; s__	0	0	0.000330855	0
seq33: g__Salinivibrio; s__costicola	0	0	0	0.000367664
seq34: f__Flavobacteriaceae; g__; s__	0	0	0.000276715	0
seq36: g__Spongiibacter; s__	0	0	0	0.000277624
seq37:unidentified_family	0.000330449	0	0	0
seq38:unidentified_family	0	0	0.000192497	0
seq40: f__Hyphomicrobiaceae; g__; s__	0	0	0.000144373	0
seq41: f__Alteromonadaceae	0	0	0	0.000172577
seq41: g__Amphritea; s__	0.00354284	0	0.00545019	0.00354284
seq42:unidentified_family	0	0	0	0.00011255
seq43: f__Cryomorphaceae; g__; s__	0.000120163	0	0	0
seq5: g__Synechococcus; s__	0.015451	0	0	0
seq63: f__; g__; s__	0.00144591	0	0.00192115	0.00144591
seq67: f__Flavobacteriaceae; g__; s__	0	0	0.00471862	0
seq70: f__Alteromonadaceae	0.00139135	0	0.0016223	0.00139135
seq76: f__Pirellulaceae; g__; s__	0	0	0.00384074	0
seq80: f__; g__; s__	0.00261051	0	0	0.00261051
seq83: f__Vibrionaceae; g__; s__	0.00245069	0	0	0.00245069
seq87: f__Flavobacteriaceae; g__; s__	0	0	0.00301772	0
seq9: f__Pirellulaceae; g__; s__	0.00534727	0	0	0
seq91:unidentified_family	0	0	0.00194249	0
seq95: g__Polaribacter; s__	0	0	0.00261536	0
seq96: g__Alcanivorax; s__	0	0	0.00181442	0
seq96: g__Polaribacter; s__	0	0	0.00259707	0
seq97: f__Hyphomicrobiaceae; g__; s__	0.00183801	0	0	0.00183801
seq98:unidentified_family	0.0011731	0	0.000875189	0.0011731
seq99: g__Polaribacter; s__	0.00106397	0	0.000917882	0.00106397

## Sheet: Rarefaction curves
Supplemental Dataset S1. OTU summary at the microbial family and genus levels reveal by amplicon sequencing using three primer sets for regions V1-V8 and rarefaction curves.
Rarefaction curves and Shannon-Wiener curves of 16S rRNA gene diversity of four samples. a. Rarefaction using PD whole tree metric; b. Chao1 metric; c. Observed species metric; d. Shannon metric.
