# Supplementary material for: Marine Sponge Endosymbionts: Structural and Functional Specificity of the Microbiome within Euryspongia arenaria Cells
Source: Microbiol Spectr. 2022 May 2;10(3):e02296-21. doi: 10.1128/spectrum.02296-21 (PMC9241883; doi:10.1128/spectrum.02296-21)
Supplement: SUPPLEMENTAL FILE 3 — Supplemental material. Download spectrum.02296-21-s003.xlsx, XLSX file, 0.1 MB [file spectrum.02296-21-s003.xlsx]

## Sheet: Raw_Data
Supplemental Dataset S3. Data processing statistics of metagenomic sequencing.
Sample	Length(nt)	#Reads	#Bases	Q20(%)	Q30(%)	GC(%)	N(ppm)
Eur_C_1	150	67193588	10079038200	95.27	90.04	39.66	41.67
Eur_C_2	150	75475462	11321319300	95.34	89.99	39.56	51.61
Eur_M_1	150	67123002	10068450300	95.71	90.3	40.65	48.05
Eur_M_2	150	69070594	10360589100	95.31	89.81	41.46	51.23
Eur_T_1	150	67666034	10149905100	95.51	90.01	48.36	51.21
Eur_T_2	150	78279370	11741905500	95.86	90.28	47.89	51.71
SW_1	150	68927008	10339051200	93.6	87.46	44.62	50.96
SW_2	150	68010168	10201525200	91.21	85.55	44.54	48.7

## Sheet: Clean_Data
Supplemental Dataset S3. Data processing statistics of metagenomic sequencing.
Sample	Length(nt)	#Reads	#Bases	Q20(%)	Q30(%)	GC(%)	N(ppm)
Eur_C_1	147.84	60343422	8921173781	96.59	91.76	39.39	4.04
Eur_C_2	147.85	61039052	9024483279	96.6	91.69	39.33	4
Eur_M_1	148.5	57640176	8559582237	96.38	91.16	40.59	3.63
Eur_M_2	147.62	57188974	8442357157	96.59	91.49	41.24	3.8
Eur_T_1	147.69	59322548	8761165195	96.68	91.5	48.31	3.69
Eur_T_2	148.4	62498110	9274522384	96.6	91.34	47.92	4.03
SW_1	148.12	57435362	8507119883	96.02	90.54	44.29	3.69
SW_2	148.32	57830276	8577477152	97.22	92.96	43.68	6.81

## Sheet: Effeciency analysis
Supplemental Dataset S3. Data processing statistics of metagenomic sequencing.
Sample	#PF Reads	##Clean Reads	#Ratio of Reads(%)	#PF Bases(bp)	#Clean Bases(bp)	#Ratio of Bases(%)
Eur_C_1	67193588	60343422	89.81	10079038200	8921173781	88.51
Eur_C_2	75475462	61039052	80.87	11321319300	9024483279	79.71
Eur_M_1	67123002	57640176	85.87	10068450300	8559582237	85.01
Eur_M_2	69070594	57188974	82.8	10360589100	8442357157	81.49
Eur_T_1	67666034	59322548	87.67	10149905100	8761165195	86.32
Eur_T_2	78279370	62498110	79.84	11741905500	9274522384	78.99
SW_1	68927008	57435362	83.33	10339051200	8507119883	82.28
SW_2	68010168	57830276	85.03	10201525200	8577477152	84.08

## Sheet: Scafford_Assembly_All
Supplemental Dataset S3. Data processing statistics of metagenomic sequencing.
Sample	#Total sequences	Total bases(bp)	Min_length(bp)	Max_length(bp)	Average_length(bp)	N50(bp)	(G + C)s%	Ns%
Eur_C_1	398850	437701581	200	95932	1097.41	1694	39.12	0
Eur_C_2	402119	441109953	200	155938	1096.96	1691	39.09	0
Eur_M_1	567569	506082218	200	190754	891.67	1138	40.94	0
Eur_M_2	354789	293833613	200	327358	828.19	1010	42.33	0
SW_1	235846	245568780	200	70763	1041.23	1547	44.67	0
SW_2	210257	211741555	200	55665	1007.06	1421	44.54	0
Eur_T_1	601043	488442579	200	500212	812.66	875	47.34	0
Eur_T_2	611422	480819196	200	500212	786.39	820	47.13	0

## Sheet: genes_All
Supplemental Dataset S3. Data processing statistics of metagenomic sequencing.
Sample	#Total sequences	Total bases(bp)	Min_length(bp)	Max_length(bp)	Average_length(bp)	N50(bp)	(G + C)s%	Ns%
Eur_C_1	453988	135340161	60	32763	298.11	375	41.42	0
Eur_C_2	457913	136970796	60	37086	299.12	375	41.35	0
Eur_M_1	701157	272499561	60	18594	388.64	504	43.21	0
Eur_M_2	521647	245771112	60	18597	471.14	597	43.02	0
Eur_T_1	670887	289964262	60	15273	432.21	645	53.57	0
Eur_T_2	679655	292926456	60	15273	430.99	639	52.87	0
SW_1	339079	116138844	60	70326	342.51	438	46.64	0
SW_2	289078	95452188	60	40386	330.2	423	46.58	0

## Sheet: Beta-diveristy analysis
Supplemental Dataset S3. Data processing statistics of metagenomic sequencing.
Principal coordinates analysis (PCoA) using Bray-Curtis distance among four samples (p = 0.0001 by PERMANOVA). Eur_C refers to intracellular microbiome, Eur_M refers to extracellular microbiome, Eur_T refers to tissue microbiome, and SW refers to seawater microbiome. 1-3 distinguish three biological replicates.
