# Supplementary material for: Marine Sponge Endosymbionts: Structural and Functional Specificity of the Microbiome within Euryspongia arenaria Cells
Source: Microbiol Spectr. 2022 May 2;10(3):e02296-21. doi: 10.1128/spectrum.02296-21 (PMC9241883; doi:10.1128/spectrum.02296-21)
Supplement: SUPPLEMENTAL FILE 4 — Supplemental material. Download spectrum.02296-21-s004.xlsx, XLSX file, 0.01 MB [file spectrum.02296-21-s004.xlsx]

## Sheet: Sheet1
Supplemental Dataset S4. Unique microbial taxa specific to intracellular microbiome against the unique function-features involved source organisms.
Comparison between the list of lipase (EC 3.1.1.3) - producing bacteria in eggNOGs database and the list of uniqe intracellular microbiota in this study
Red colour: eggNOGs species; Black colour: unique intracellular microbiota
Species		Genera
Alcanivorax borkumensis		Acidovorax sp. (358220)
Alcanivorax borkumensis (393595)		Acidovorax sp. CF316
Anabaena cylindrica		Acinetobacter sp. (62977)
Anabaena cylindrica (272123)		Acinetobacter sp. 479375
Anabaena variabilis		Anabaena sp. (46234)
Anabaena variabilis (240292)		Anabaena sp. 39864
Bacillus clausii		Clostridium sp. (1216932)
Bacillus clausii (66692)		Clostridium sp. ATCC BAA-442
Bacillus endophyticus		Corynebacterium sp. (1487956)
Bacillus endophyticus (1196029)		Corynebacterium sp. HMSC30G07
Bacillus flexus		Cyanothece sp. (65393)
Bacillus flexus (1444310)		Cyanothece sp. ATCC 51142
Burkholderia glumae		Gloeocapsa sp. (1173026)
Burkholderia glumae (626418)		Gloeocapsa sp. PCC 73106
Burkholderia oklahomensis		Methylocystis sp. (187303)
Burkholderia oklahomensis (342113)		Methylocystis sp. LW5
Chamaesiphon minutus		Mycobacterium sp. (164757)
Chamaesiphon minutus (1173020)		Mycobacterium sp. 1137317.9
Chthonomonas calidirosea		Nitrosomonas sp. (261292)
Chthonomonas calidirosea (1303518)		Nitrosomonas sp. Nm132
Clostridium novyi		Nitrosospira sp. (1288494)
Clostridium novyi (386415)		Nitrosospira sp. Nsp1
Collimonas fungivorans		Paenibacillus sp. (324057)
Collimonas fungivorans (1005048)		Paenibacillus sp. 1
Cordyceps militaris		Prochlorococcus sp. (1501269)
Cordyceps militaris (73501)		Prochlorococcus sp. MIT 0603
Corynebacterium ulcerans		Psychrobacter sp. (349106)
Corynebacterium ulcerans (945712)		Psychrobacter sp. ENNN9
Corynebacterium variabile		Synechococcus sp. (84588)
Corynebacterium variabile (858619)		Synechococcus sp. JA-3-3Ab
Cylindrospermum stagnale		Synechocystis sp. (1148)
Cylindrospermum stagnale (56107)		Synechocystis sp. PCC 6803
Eremothecium gossypii		Pseudomonas sp. (69328)
Eremothecium gossypii (33169)		Pseudomonas sp. 22 E 5
Eutypa lata
Eutypa lata (97096)
Fusarium pseudograminearum
Fusarium pseudograminearum (101028)
Geobacillus kaustophilus
Geobacillus kaustophilus (235909)
Intestinimonas butyriciproducens
Intestinimonas butyriciproducens (1297617)
Janthinobacterium agaricidamnosum
Janthinobacterium agaricidamnosum (1349767)
Kocuria rhizophila
Kocuria rhizophila (378753)
Mycobacterium chubuense
Mycobacterium chubuense (710421)
Mycobacterium gilvum
Mycobacterium gilvum (350054)
Nectria haematococca
Nectria haematococca (140110)
Pseudomonas entomophila
Pseudomonas entomophila (384676)
Pseudomonas mendocina
Pseudomonas mendocina (1001585)
Pseudomonas putida
Pseudomonas putida (76869)
Rhodoferax ferrireducens
Rhodoferax ferrireducens (338969)
Rubrivivax gelatinosus
Rubrivivax gelatinosus (983917)
Salinibacter ruber
Salinibacter ruber (309807)
Sphaerochaeta globosa
Sphaerochaeta globosa (158189)
Staphylococcus carnosus
Staphylococcus carnosus (396513)
Staphylococcus haemolyticus
Staphylococcus haemolyticus (279808)
Staphylococcus warneri
Staphylococcus warneri (1194526)
Tetrapisispora phaffii
Tetrapisispora phaffii (113608)
Thermobacillus composti
Thermobacillus composti (717605)
Treponema azotonutricium
Treponema azotonutricium (545695)
Treponema brennaborense
Treponema brennaborense (906968)
